# Supplementary material for: Formation and Long-Term Culture of hiPSC-Derived Sensory Nerve Organoids Using Microfluidic Devices
Source: Bioengineering (Basel). 2024 Aug 5;11(8):794. doi: 10.3390/bioengineering11080794 (PMC11352057; doi:10.3390/bioengineering11080794)
Supplement: Supplementary file 1 [file bioengineering-11-00794-s001.zip]

Archive with 3 entries (3 files):
- SupplementaryMaterials_SNO.pdf
- VideoS1_Capsaicin.mp4
- VideoS2_DMSO.mp4
